# Supplementary material for: Influence of Aging and Diabetes on the Mechanical Properties of Mouse Skin
Source: Dermatopathology (Basel). 2025 Jun 17;12(2):18. doi: 10.3390/dermatopathology12020018 (PMC12192205; doi:10.3390/dermatopathology12020018)
Supplement: Supplementary file 1 [file dermatopathology-12-00018-s001.zip]

Archive with 1 entries (1 files):
- dermatopathology-3603760-supplementary.pdf
